# Supplementary material for: The Absence of Evidence is Evidence of Non-Sense: Cross-Sectional Study on the Quality of Psoriasis-Related Videos on YouTube and Their Reception by Health Seekers
Source: J Med Internet Res. 2019 Jan 16;21(1):e11935. doi: 10.2196/11935 (PMC6357908; doi:10.2196/11935)
Supplement: Multimedia Appendix 1 [file jmir_v21i1e11935_app1.xlsx]

## Sheet: Tabelle1
URL	Views	Published (mth, yy)	Topic
https://www.youtube.com/watch?v=SzCr6vR7hiA	73428407	Jul, 16	Stelara (Janssen)
https://www.youtube.com/watch?v=-mBXpCoZnTk	20307873	Mar 17	Systemic therapy of psoriasis (Stelara, Janssen)
https://www.youtube.com/watch?v=0gYtwsB8_l0	2634763	Oct 15	Removal of scales ousing a knife
https://www.youtube.com/watch?v=bEhiHAMtX9E	2224950	Oct 13	Local treatment with aloe vera
https://www.youtube.com/watch?v=iNPFZJThRpM	1021904	2017-04-01	Information about life with psoriasis (Janssen)
https://www.youtube.com/watch?v=CIITUFFmQzM	1001605	2016-11-01	PsoHappy advertisement (LEO Pharma)
https://www.youtube.com/watch?v=9MejlvS3i5Y	735533	Oct 13	Food tips, diet in psoriasis
https://www.youtube.com/watch?v=JubVwLvu-Zw	655609	Oct 10	Homeopathic local treatment of scalp psoriasis
https://www.youtube.com/watch?v=Xc9JrZktEt8	547678	Mar 15	Brazilian waxing of psoriatic plaques
https://www.youtube.com/watch?v=W8u5jFBixTI	507863	2017-04-01	Swimming is possible (Janssen)
https://www.youtube.com/watch?v=TX2MvCE7Wq8	453116	2011-07-01	Topical treatment wirth aloe vera
https://www.youtube.com/watch?v=pYdXn24dk44	423962	2008-07-01	Psoriasis and diet (shake with special ingredients)
https://www.youtube.com/watch?v=V1MoL9tN3yw	413990	2014-04-01	Blog personal experience with psoriasis, no clear topic
https://www.youtube.com/watch?v=miBCy_2O7YM	404668	2017-04-01	Jannssen
https://www.youtube.com/watch?v=7XA62Jq5ZfM	368331	2015-06-01	Removal of scales using glue
https://www.youtube.com/watch?v=HhbgmOUjYNQ	347345	2016-09-01	Blog, no clear topic
https://www.youtube.com/watch?v=dQ_4EkmV1tM	344737	2014-11-01	What is psoriasis?
https://www.youtube.com/watch?v=LTRn7HDms08	342048	2013-06-01	Blog personal experience with psoriasis, no clear topic
https://www.youtube.com/watch?v=RKDWRe-FzUo	339839	2013-08-01	Removal of scales using a knife
https://www.youtube.com/watch?v=JtosFcCVepg	328394	2012-09-01	Alternative medicine, psoriasis, food, diet
https://www.youtube.com/watch?v=tesWKpXcjy8	318788	2016-02-01	Blog personal experience with psoriasis, no clear topic
https://www.youtube.com/watch?v=DsU1tCcAxLw	299526	Mar 16	Natural products to cure scalp psoriasis, personal experience
https://www.youtube.com/watch?v=H2fzu1cFHEA	289789	2013-01-01	Natural products to cure scalp psoriasis, personal experience
https://www.youtube.com/watch?v=bCLDlxxnHoc	287543	2016-09-01	Quiz of differential diagnoses including psoriasis
https://www.youtube.com/watch?v=wKnTprq-hvc	285705	2015-11-01	Food tips, diet in psoriasis
https://www.youtube.com/watch?v=-ZxvH4VGJnM	285317	2015-11-01	Food tips, diet in psoriasis
https://www.youtube.com/watch?v=HrASpXthXp8	268914	2012-08-01	Shaving head due to scalp psoriasis
https://www.youtube.com/watch?v=N41fihtCSvs	258537	May 12	Ayurvedic skin care in psoriasis
https://www.youtube.com/watch?v=pe9mk0PGIHs	239838	2012-04-01	Food tips, diet in psoriasis
https://www.youtube.com/watch?v=8r3n1mgT4v0	229325	2013-09-01	Egg cream for scalp psoriasis
https://www.youtube.com/watch?v=JJDh5oorLFg	215704	2015-08-01	Metal comb for scalp psoriasis
https://www.youtube.com/watch?v=O3sauC5xGFk	211255	2011-04-01	Explanation Pathogenesis of psoriasis
https://www.youtube.com/watch?v=-JKcOJFBRI8	201204	2016-09-01	Food tips, diet in psoriasis
https://www.youtube.com/watch?v=dCpO75evDnI	197085	Mar 17	Treatment of plaque psoriasis
https://www.youtube.com/watch?v=nwurm93lMRs	193187	2016-02-01	Coconut oil, keratolysis with a knife
https://www.youtube.com/watch?v=KBDFvrV2W3U	190815	2016-09-01	What is psoriasis?
https://www.youtube.com/watch?v=JCjA-9B5qk8	190104	Mar 08	Scaling, topical steroids
https://www.youtube.com/watch?v=MpkbDf8nNIA	189957	2013-01-01	Topical treatments
https://www.youtube.com/watch?v=osOjm5zRnfA	182505	Mar 16	Hairdresser refused haircut because of psoriasis
https://www.youtube.com/watch?v=ATzraLI0j5s	178822	July 10	Treatment in general
https://www.youtube.com/watch?v=4HMuhL2Ccl0	175945	2013-06-01	Dreads, flakes, scalp psoriasis, seborrheic dermatitis
https://www.youtube.com/watch?v=7ly6GyM4zCs	168667	2011-06-01	Food tips, diet in psoriasis
https://www.youtube.com/watch?v=lZtuYMoOnho	166187	2007-09-01	Remicade
https://www.youtube.com/watch?v=fTRHVTjou04	162705	Mar 10	Egg cream for psoriasis
https://www.youtube.com/watch?v=od2JekF4FYk	161570	2008-06-01	Dead sea salt treatment
https://www.youtube.com/watch?v=kHwDdYAK9t8	161223	2015-07-01	Quiz of differential diagnoses including psoriasis
https://www.youtube.com/watch?v=-TfZufRpi5Q	155131	2015-04-01	Shampoo to treat scalp psoriasis
https://www.youtube.com/watch?v=-zckble4p-w	152048	2009-02-01	Miscellaneous (food, Vit. D, probiotics, ointments, UV radiation, advice to avoid CS)
https://www.youtube.com/watch?v=EAxf9SDbJaQ	150057	Mar 15	Removing scales with a tweezers
https://www.youtube.com/watch?v=jZWVfnXcFAU	144108	May 07	First hand experience of top model having psoriasis
https://www.youtube.com/watch?v=Z8CpbOyNSeA	144067	2009-01-01	Topical treatment, personal experience
https://www.youtube.com/watch?v=Kcv1o09zrZo	141227	2007-11-01	Dead Sea treatment for psoriasis
https://www.youtube.com/watch?v=LH1y55_wFuc	131326	May 14	Tutorial for making a natural healing cream
https://www.youtube.com/watch?v=M5aOQUugAfI	130618	Oct 15	Apple cider vinegar to treat psoriasis
https://www.youtube.com/watch?v=dERg2qXCll0	128399	Oct 13	"Celebrity" talking about her experiences with psoriasis
https://www.youtube.com/watch?v=TOIlSESY4RY	122548	2015-04-01	"Home remedies" for psoriasis
https://www.youtube.com/watch?v=lOKPxeM8CEg	122547	2011-11-01	Clobetasol cream advertisement
https://www.youtube.com/watch?v=_yzIRMbevKM	120540	Oct 10	Fruits and psoriasis
https://www.youtube.com/watch?v=nzoUyvtCVlU	119281	2012-02-01	Hair conditioner to treat psoriatic plaques (apart from the scalp)
https://www.youtube.com/watch?v=907hO2ezwTI	113654	Dec 15	Treatment of plaque psoriasis, food and psoriasis
https://www.youtube.com/watch?v=aYNgLQNpA6E	108187	Oct 15	Psoriasis and IL-17 pathway (video by Nature Journal)
https://www.youtube.com/watch?v=y5LZ463klJE	101030	2012-08-01	Ayurvedic treatment (herbs) for psoriasis
https://www.youtube.com/watch?v=lT_K9c1pONo	100204	July 15	Scalp psoriasis and dandruffs (Head&Shoulders advertisement)
https://www.youtube.com/watch?v=E50hnCFKCrU	97320	July 15	Removal of scales using a knife
https://www.youtube.com/watch?v=egN30ITmuV4	96869	2015-11-01	Food and psoriasis
https://www.youtube.com/watch?v=Xx8lAlgOGp0	95500	Mar 13	Food and psoriasis
https://www.youtube.com/watch?v=Nxn9Y4I1kC0	87520	Mar 13	How to make pine tar soap to treat psoriasis
https://www.youtube.com/watch?v=fsg8IZdeox8	85941	2014-06-01	Ichthyotherapy as an alternative treatment for psoriasis
https://www.youtube.com/watch?v=IRNz5Mq4uEk	81631	2012-04-01	Food and psoriasis
https://www.youtube.com/watch?v=x8rDP5sAmmI&t=15s	80353	2014-09-01	Home device for UV-treatment advert
https://www.youtube.com/watch?v=bjgsSb8FHf4	78720	2016-02-01	Psofix cream advert
https://www.youtube.com/watch?v=gc2d6CW-PJQ	78273	2016-06-01	Body painting on skin of people with psoriasis
https://www.youtube.com/watch?v=gIaBmFegVes	77608	2016-07-01	Food tips, diet in psoriasis
https://www.youtube.com/watch?v=LDLJyP6QjJA	77480	Mar 12	Food tips, diet in psoriasis
https://www.youtube.com/watch?v=ycZJ26UnbQw	76737	2013-09-01	Personal experience with psoriasis
https://www.youtube.com/watch?v=dO-5pBE_0Gc	76376	2014-01-01	Treatment of scalp psoriasis with neem oil
https://www.youtube.com/watch?v=ZFhjBmENTHM	75161	Dec 09	Food tips, diet in psoriasis and multiple sclerosis
https://www.youtube.com/watch?v=mRay8rPCtys	74873	Jan, 17	Psoriasis revolution: cure psoriasis naturally and permanently, advertisement
https://www.youtube.com/watch?v=WRS9UJFKHMk	70691	2008-01-01	Food tips, diet in psoriasis
https://www.youtube.com/watch?v=0ljMuGhN9TM&t=16s	70586	2009-04-01	Forever living products (Aloe vera), advertisement
https://www.youtube.com/watch?v=BLsyRyJBwMM	67785	Oct16	Food tips, diet in psoriasis
https://www.youtube.com/watch?v=v2sp9jlJxKM	66720	2010-08-01	Home device for UVBnb-treatment
https://www.youtube.com/watch?v=yUFvLYw3Okw	65502	Aug, 11	Natural psoriasis treatment, advertisement
https://www.youtube.com/watch?v=a1kGsp8q0Fk	62023	Dec 16	Introduction of psoriasis
https://www.youtube.com/watch?v=ZBS5nxeDC3E	61207	Jul, 16	Apple cider vinegar to treat psoriasis
https://www.youtube.com/watch?v=uo2r2wmg60A	60945	Mar 16	Natural home remedies for psoriasis
https://www.youtube.com/watch?v=AznhU_SeWWM	60887	2008-04-01	NHS on psoriasis
https://www.youtube.com/watch?v=IktcrAfZe1o	60569	Mar 16	Types of psoriasis
https://www.youtube.com/watch?v=jmSK-KsCMFk	60065	2015-11-01	Risks of ichthyotherapy; LEO Pharma
https://www.youtube.com/watch?v=G2JP0sVgkZE	58930	2014-02-01	Food tips, diet in psoriasis
https://www.youtube.com/watch?v=gKyzWxLp2KY	58567	2009-08-01	7-day alkalyzing water challenge in psoriasis
https://www.youtube.com/watch?v=zUsoJT1AZKs	57239	2017-06-01	Psoriasis scalp treatment
https://www.youtube.com/watch?v=W9ddk2h5CSI	53898	2012-09-01	Food tips, diet in psoriasis
https://www.youtube.com/watch?v=t1A5dC8fzNE	51820	Mar 14	How to cover psoriasis tutorial
https://www.youtube.com/watch?v=5hT0lZ2XA4M	51805	2014-06-01	Food tips, diet in psoriasis
https://www.youtube.com/watch?v=wvQfUmTZI08	48433	2016-09-01	Kim Kardashian living with psoriasis
https://www.youtube.com/watch?v=O-AR2r2QRMQ	42898	2017-04-01	Food tips, diet in psoriasis
https://www.youtube.com/watch?v=ZvPtVz1pzwM	42424	Dec 14	Food tips, diet in psoriasis
https://www.youtube.com/watch?v=xqA2dV_9LqU	40464	Oct 16	Death Sea salt treatment
https://www.youtube.com/watch?v=oQ1ntFyLb8k	39767	2014-02-01	Food tips, diet in psoriasis
	117221391
